# Supplementary material for: The Drosophila simulans Genome Lacks the crystal-Stellate System
Source: Cells. 2022 Nov 22;11(23):3725. doi: 10.3390/cells11233725 (PMC9741089; doi:10.3390/cells11233725)
Supplement: Supplementary file 1 [file cells-11-03725-s001.zip]

Archive with 1 entries (1 files):
- cells-1985778-supplementary.pdf
